# Supplementary material for: Cross-talk between PRMT1-mediated methylation and ubiquitylation on RBM15 controls RNA splicing
Source: eLife. 2015 Nov 17;4:e07938. doi: 10.7554/eLife.07938 (PMC4775220; doi:10.7554/eLife.07938)
Supplement: Supplementary file 2. — DOI: http://dx.doi.org/10.7554/eLife.07938.030 [file elife-07938-supp2.xlsx]

## Sheet: Sheet1
Supplementary Table 2. shRNA sequences for knocking down CNOT4, RBM15
shRBM15#1	GCGGAATACAAGACTCTGAA
shRBM15#2	CCAATGGTTATGCCATTCTT
shPRMT1#1	TATGAAACATGGAGTTGCG
shPRMT1#2	AGTAATCTTTGGATGTCCAT
cnot4#1	TCTTCACATCAGAAACAA
cnot4#2	CTTGGAGATAGATGATAT
